# Supplementary material for: Encoding of Emotional Valence in Wild Boar (Sus scrofa) Calls
Source: Animals (Basel). 2018 Jun 5;8(6):85. doi: 10.3390/ani8060085 (PMC6025020; doi:10.3390/ani8060085)
Supplement: Supplementary file 1 [file animals-08-00085-s001.zip]

Archive with 4 entries (4 files):
- Maigrot et al. Supplementary material.docx
- Audio S1 - (a) Grunt.wav
- Audio S2 - (b) Scream.wav
- Audio S3 - (c) Squeal.wav
